# Supplementary material for: The LO-VEg Project—A School-Based Nudging and Communication Intervention to Promote Vegetable and Legume Consumption: Preliminary Evidence from an Ecological Study in Italian Primary Schools
Source: Nutrients. 2026 Apr 1;18(7):1139. doi: 10.3390/nu18071139 (PMC13074891; doi:10.3390/nu18071139)
Supplement: Supplementary file 1 [file nutrients-18-01139-s001.zip]

Archive with 6 entries (6 files):
- File S1. Censimento_FUN_VEGE-TABLES_-_estensione_Italia (1).pdf
- File S2. FUN_VEGE_TABLES_Census_Italy_Extension_English_Translation_Faithful_Export_Style.pdf
- File S3. FUN_VEGE_TABLES_Questionnaire_English_Translation_Faithful_Export_Style.pdf
- File S4. Report censimento Lombardia (1).pdf
- File S5. Lombardy_Census_Report_Edited_English (1).pdf
- File S6. Questionario_FUN_VEGE-TABLES_NOVEMBRE (1).pdf
